# Supplementary material for: Thermoplastic Zinc-Infused Polymer for Chairside Socket Seal Abutments Enhances Antimicrobial and Tissue-Integrative Properties
Source: Antibiotics (Basel). 2025 Apr 27;14(5):441. doi: 10.3390/antibiotics14050441 (PMC12108465; doi:10.3390/antibiotics14050441)
Supplement: Supplementary file 1 [file antibiotics-14-00441-s001.zip]

Archive with 1 entries (1 files):
- antibiotics-3575461-supplementary.pdf
